# Supplementary material for: Drosophila Homeodomain-Interacting Protein Kinase (Hipk) Phosphorylates the Hippo/Warts Signalling Effector Yorkie
Source: Int J Mol Sci. 2021 Feb 13;22(4):1862. doi: 10.3390/ijms22041862 (PMC7918113; doi:10.3390/ijms22041862)
Supplement: Supplementary file 1 [file ijms-22-01862-s001.zip]

Archive with 4 entries (4 files):
- ijms-1077902_supplementary figure A1.docx
- __MACOSX/._ijms-1077902_supplementary figure A1.docx
- ijms-1077902_supplementary primer file Kopie.xlsx
- __MACOSX/._ijms-1077902_supplementary primer file Kopie.xlsx
