# Supplementary material for: Drosophila Homeodomain-Interacting Protein Kinase (Hipk) Phosphorylates the Hippo/Warts Signalling Effector Yorkie
Source: Int J Mol Sci. 2021 Feb 13;22(4):1862. doi: 10.3390/ijms22041862 (PMC7918113; doi:10.3390/ijms22041862)
Supplement: Supplementary file 1 [file ijms-22-01862-s001.zip › ijms-1077902_supplementary primer file Kopie.xlsx]

## Sheet: Primer
Table A1: Used Primers
Yki construct		forward	sequence	reverse	sequence
Yki-C9		Yorkie1A	TATAGAATTCATGTGCGCGTGCCTAATCGCTAAG	Yorkie18	TATATCTGAGTGGGCAGCTTCCGCATGC
Yki-Y1		Yorkie 16	TATAGAATTCGACACGGACGACAACCTGCAG	Yorkie6	TATACTCGAGCGTCGTAGGTGGAGTCGGC
Yki-N2		Yorkie3	TATAGGAATTCGACGCGGGCTCCCAGTCGAG	Yorkie5	TATACTCGAGTTGGCGGTTCAACTGAATGGGG
Yki-C		Yorkie9	TATAGAATTCCCCATTCAGTTGAACCGCCAAC	Yorkie14	TATACTCGAGTTAATTAATTTTATACCATTCCAAATCGTCAGGTTTGTGGGAAGACGGCGG
Yki-N2A		Yorkie3	TATAGGAATTCGACGCGGGCTCCCAGTCGAG	Yorkie4	TATACTCGAGGAAAGTGGGCCCAGCGGGCTG
Yki-N2B		Yorkie8	TATAGAATTCGGGCCCACTTTCCCAGAGAAC	Yorkie5	TATACTCGAGTTGGCGGTTCAACTGAATGGGG
Yki-N2D		Yorkie3	TATAGGAATTCGACGCGGGCTCCCAGTCGAG	Yorkie7	TATACTCGAGTGCTGGGAGACGGCTGAATC
Yki-N2E		Yorkie11	TATAGAATTCCCCCAGCACAGCCGCCTGG	Yorkie4	TATACTCGAGGAAAGTGGGCCCAGCGGGCTG
Yki-D		Yorkie19	TATAGAATTCCTGCCCAACTCCTTCTTCACG	Yorkie15	TATACTCGAGCCTGCAGGTTGTCGTCCGTGTC
Yki-N2F	1stPCR	Yorkie3	TATAGGAATTCGACGCGGGCTCCCAGTCGAG	YorkieSA168rev	CAGCGAGGCGGGGCTGGCGCGGGCTCGGGAGTG
	2ndPCR	YorkieSA168for	CACTCCCGAGCCCGCGCCAGCCCCGCCTCGCTG	Yorkie4	TATACTCGAGGAAAGTGGGCCCAGCGGGCTG
	3rdPCR	Yorkie3	TATAGGAATTCGACGCGGGCTCCCAGTCGAG	Yorkie4	TATACTCGAGGAAAGTGGGCCCAGCGGGCTG
Yki-N2G	1stPCR	Yorkie3	TATAGGAATTCGACGCGGGCTCCCAGTCGAG	YorkieSA169,172rev	GTTCTGCTGCAGCGCGGCGGGGGCGCTGCGGGCTCGGG
	2ndPCR	YorkieSA169,172for	CCCGAGCCCGCAGCGCCCCCGCCGCGCTGCAGCAGAAC	Yorkie4	TATACTCGAGGAAAGTGGGCCCAGCGGGCTG
	3rdPCR	Yorkie3	TATAGGAATTCGACGCGGGCTCCCAGTCGAG	Yorkie4	TATACTCGAGGAAAGTGGGCCCAGCGGGCTG
Yki-N2FG	1stPCR	Yorkie3	TATAGGAATTCGACGCGGGCTCCCAGTCGAG	YorkieSA168rev	CAGCGAGGCGGGGCTGGCGCGGGCTCGGGAGTG	Yki-N2G-cDNA as template
	2ndPCR	YorkieSA168for	CACTCCCGAGCCCGCGCCAGCCCCGCCTCGCTG	Yorkie4	TATACTCGAGGAAAGTGGGCCCAGCGGGCTG
	3rdPCR	Yorkie3	TATAGGAATTCGACGCGGGCTCCCAGTCGAG	Yorkie4	TATACTCGAGGAAAGTGGGCCCAGCGGGCTG
Yki-N2C		Yorkie8	TATAGAATTCGGGCCCACTTTCCCAGAGAAC	YorkieSA255rev	TATACTCGAGTTGGCGGTTCAACTGAATGGGGGCGATGACGTCGTAG
Yki-E		YorkieTA100,SA105	TATAGAATTCCTGCCCAACTCCTTCTTCGCGCCCCCGGCGCCCGCGCACTCGCGGGCCA	Yorkie6	TATACTCGAGCGTCGTAGGTGGAGTCGGC
Yki-F		Yorkie19	TATAGAATTCCTGCCCAACTCCTTCTTCACG	Yorkie6SA111	TATACTCGAGCGTCGTAGGTGGAGTCGGCGGCGTTGGCCCGCGAG
Yki-WT (aa 63-418)		Yorkie16	TATAGAATTCGACACGGACGACAACCTGCAG	Yorkie14	TATACTCGAGTTAATTAATTTTATACCATTCCAAATCGTCAGGTTTGTGGGAAGACGGCGG	genomic DNA from the respective transgenic, mutant fly strains as template
Yki-1M (aa 63-418)		Yorkie16	TATAGAATTCGACACGGACGACAACCTGCAG	Yorkie14	TATACTCGAGTTAATTAATTTTATACCATTCCAAATCGTCAGGTTTGTGGGAAGACGGCGG
Yki-2M (aa 63-418)		Yorkie16	TATAGAATTCGACACGGACGACAACCTGCAG	Yorkie14	TATACTCGAGTTAATTAATTTTATACCATTCCAAATCGTCAGGTTTGTGGGAAGACGGCGG
Yki-3M (aa 63-418)		Yorkie16	TATAGAATTCGACACGGACGACAACCTGCAG	Yorkie15	TATACTCGAGTTAATTAATTTTATACCATTCCAAATCGTCAGGTTTGTGGGAAGACGGCGG
Yki-4M (aa 63-418)	1stPCR	Yorkie 16	TATAGAATTCGACACGGACGACAACCTGCAG	YorkieSA168,169,172rev	GTAGTTCTGCTGCAGCGCGGCGGGGGCGGCGCGGGCTCGGGAGTG	Yki-1M as template
	2ndPCR	YorkieSA168,169,172for	CACTCCCGAGCCCGCGCCGCCCCCGCCGCGCTGCAGCAGAACTAC	Yorkie14	TATACTCGAGTTAATTAATTTTATACCATTCCAAATCGTCAGGTTTGTGGGAAGACGGCGG
	3rdPCR	Yorkie 16	TATAGAATTCGACACGGACGACAACCTGCAG	Yorkie14	TATACTCGAGTTAATTAATTTTATACCATTCCAAATCGTCAGGTTTGTGGGAAGACGGCGG
